# Supplementary material for: Printed Electrodes Based on Vanadium Dioxide and Gold Nanoparticles for Asymmetric Supercapacitors
Source: Nanomaterials (Basel). 2023 Sep 16;13(18):2567. doi: 10.3390/nano13182567 (PMC10535297; doi:10.3390/nano13182567)
Supplement: Supplementary file 1 [file nanomaterials-13-02567-s001.zip]

Archive with 1 entries (1 files):
- nanomaterials-2588374-supplementary.pdf
